# Supplementary material for: Predictive Ability of Laboratory Indices for Liver Fibrosis in Patients with Chronic Hepatitis C after the Eradication of Hepatitis C Virus
Source: PLoS One. 2015 Jul 27;10(7):e0133515. doi: 10.1371/journal.pone.0133515 (PMC4516317; doi:10.1371/journal.pone.0133515)
Supplement: S1 Table — (XLSX) [file pone.0133515.s001.xlsx]

## Sheet: Sheet1
Patient No.	Histologial fibrosis-Metavir		age	AST	ALT	GGT	cholesterol	platelet count
1	3		65	17	20	29	174.5	82
2	1		60	163	209	207	150	70
3	2		61	60	52	17	169.2	40
4	2		59	76	143	28	193.6	150
5	3		73	49	38	52	157	70
6	3		70	59	62	51	165.1	150
7	2		68	74	76	50	187.7	120
8	2		60	66	94	50	101.9	110
9	4		60	54	43	37	194.1	90
10	3		53	118	137	147	177.7	120
11	1		47	17	27	22	169.6	240
12	1		50	69	84	76	188.7	180
13	2		59	56	68	34	150.2	100
14	1		60	29	39	33	202.2	140
15	1		68	25	25	27	172.6	130
16	2		68	55	64	30	161.5	120
17	2		57	59	96	116	155.7	310
18	2		74	44	48	24	197.4	130
19	1		53	26	51	25	211.13	100
20	1		58	41	51	30	188.41	130
21	2		55	32	47	84	172.92	180
22	1		72	73	73	27	166.04	150
23	2		72	83	96	51	124.62	140
24	2		72	32	28	42	161.54	120
25	1		63	46	46	41	223.1	150
26	2		61	138	151	59	174.8	90
27	1		65	151	183	93	134.25	190
28	1		62	37	67	54	173.33	180
29	1		58	44	47	28	203.26	130
30	2		68	120	139	70	152.9	130
31	2		65	27	57	13	175.8	170
32	1		56	28	29	16	178.22	220
33	1		57	24	21	23	150.74	230
34	1		65	34	28	23	239.65	230
35	1		62	57	110	55	138.69	160
36	2		72	65	110	53	174.1	110
37	1		68	31	43	60	184.2	150
38	1		62	57	88	22	156.47	180
39	0		33	18	22	14	192.39	230
40	1		33	17	17	20	142.4	210
41	1		61	77	181	82	218	140
42	1		52	25	20	11	153.3	200
43	1		46	31	39	63	204.6	230
44	1		68	128	150	61	155.1	180
45	1		41	94	156	480	174.81	160
46	3		62	39	43	36	151.4	130
47	1		58	29	36	71	166.65	260
48	1		60	28	13	17	218.1	90
49	1		53	21	24	23	189.59	180
50	2		68	28	11	11	136.9	200
51	1		60	20	22	16	174.95	140
52	1		45	16	26	16	152	270
53	3		62	76	74	54	145.4	90
54	1		53	53	88	22	181.5	280
55	2		58	39	44	19	137.8	200
56	1		50	68	68	44	168.2	110
57	1		62	58	102	40	176.8	160
58	1		57	81	127	65	159.6	140
59	4		55	53	54	38	142.4	100
60	2		63	52	74	74	206.9	220
61	2		56	31	22	17	163.43	130
62	1		61	74	103	15	145.7	100
63	3		52	77	57	68	130.04	40
64	2		59	52	75	26	139.8	100
65	1		58	32	60	47	175.3	160
66	2		52	71	140	23	163	100
67	3		62	33	48	18	183.3	200
68	2		61	60	82	75	129	110
69	1		58	33	57	16	147	180
70	1		52	28	33	21	190	130
71	1		37	74	173	49	254	220
72	1		63	35	53	23	140	240
73	1		64	101	157	47	187	130
74	3		60	49	48	26	107	60
75	0		19	14	11	7	140	260
76	0		44	38	42	80	150	170
77	2		52	136	91	95	174	110
78	2		68	32	25	25	171	50
79	2		41	110	168	37	131	140
80	1		52	20	29	12	183.3	170
81	1		30	125	240	117	178	140
82	1		61	28	25	11	221.2	250
83	1		47	44	89	66	151	80
84	1		64	47	58	34	182.3	180
85	1		48	77	174	50	197.5	160
86	2		62	46	74	68	151.7	140
87	1		66	130	162	92	191.9	150
88	1		64	17	15	9	209.5	110
89	1		54	54	59	30	215	230
90	4		57	47	44	26	147.6	90
91	1		51	79	100	23	160.01	210
92	1		48	20	20	19	164.5	180
93	1		67	29	18	24	222.6	120
94	1		67	36	40	27	164.5	160
95	2		71	32	17	43	222.6	150
96	1		68	45	40	35	119.6	140
97	1		66	31	45	13	121.9	110
98	1		71	73	80	95	195.3	150
99	1		67	106	111	38	175.2	250
100	1		62	22	40	106	196.6	170
101	3		52	173	191	72	181.3	110
102	2		69	170	135	280	190.1	160
103	3		53	66	108	100	194.16	65
104	1		60	83	79	36	238.4	160
105	2		66	44	46	32	170.7	190
106	3		66	50	43	33	176.8	60
107	2		69	25	24	30	189.9	130
108	1		53	59	82	80	155.3	170
109	1		64	90	108	67	131.3	230
110	1		69	50	53	30	170.5	150
111	1		60	90	105	57	176.2	80
112	1		46	27	59	59	203.38	130
113	1		65	46	36	21	215.9	150
114	1		45	43	129	131	191.8	240
115	2		70	288	179	287	169.6	133
