# Supplementary material for: Predictive Ability of Laboratory Indices for Liver Fibrosis in Patients with Chronic Hepatitis C after the Eradication of Hepatitis C Virus
Source: PLoS One. 2015 Jul 27;10(7):e0133515. doi: 10.1371/journal.pone.0133515 (PMC4516317; doi:10.1371/journal.pone.0133515)
Supplement: S2 Table — (XLSX) [file pone.0133515.s002.xlsx]

## Sheet: Sheet1
Patient No.	Histologial fibrosis-Metavir		age	AST	ALT	GGT	cholesterol	platelet count
1	3		70	22	12	31	165.1	70
2	2		70	69	57	129	149	205
3	3		64	22	13	36	205.3	170
4	4		67	28	27	16	180.8	110
5	4		78	25	16	23	130.7	50
6	2		73	21	20	40	145.8	140
7	1		73	25	18	19	199.8	140
8	1		69	36	22	192	137.3	180
9	4		65	26	18	52	226.2	120
10	3		63	20	18	42	211.7	230
11	0		52	19	26	30	192.2	250
12	1		56	21	24	84	197.7	70
13	1		66	25	5	34	174.7	130
14	0		64	22	16	31	254.3	170
15	1		74	17	13	12	226.3	210
16	1		74	29	22	21	190.1	160
17	4		62	33	30	60	221.4	150
18	1		79	17	11	15	231.8	120
19	1		55	25	29	25	223.5	190
20	1		63	17	9	17	252.1	170
21	1		60	18	18	40	186	210
22	1		77	20	11	16	218.9	190
23	1		76	26	12	16	193.8	170
24	2		77	30	15	21	144.5	130
25	1		68	29	29	24	240.4	150
26	1		66	20	11	18	180.3	180
27	1		70	16	12	15	153.7	200
28	1		67	13	11	16	191.9	170
29	1		63	17	8	12	232.1	140
30	1		73	21	14	20	178.3	160
31	1		71	15	14	16	201.7	200
32	1		61	18	17	13	197.8	230
33	1		62	21	33	49	231.2	230
34	0		70	21	13	22	231.9	250
35	1		67	17	10	22	219.2	190
36	2		77	22	13	18	179.6	150
37	1		73	21	17	22	185.4	150
38	1		67	19	15	20	138.2	140
39	0		39	13	8	16	213.6	210
40	0		44	25	20	21	175.2	200
41	1		72	17	18	20	203	130
42	1		56	23	16	13	175.2	220
43	1		51	17	15	27	235.1	200
44	1		72	34	26	21	200.2	200
45	0		46	38	51	127	225.2	190
46	3		71	41	45	30	223.3	130
47	0		63	26	33	58	188.9	220
48	0		65	23	6	14	266.6	180
49	1		59	55	64	24	259.6	190
50	1		74	32	13	14	219	200
51	1		65	18	14	16	204.4	180
52	0		51	15	14	14	179.5	270
53	3		68	31	21	42	149.8	90
54	1		58	14	6	10	217.5	290
55	1		63	21	15	25	159.5	190
56	0		55	20	15	15	197.5	100
57	0		67	23	14	12	227.1	220
58	0		60	39	51	50	204	220
59	4		60	21	19	26	160.7	100
60	1		68	27	29	46	277.4	230
61	1		61	19	15	15	198.1	170
62	1		66	23	11	10	185.2	100
63	3		58	41	17	42	144.7	100
64	1		63	20	14	17	185.8	150
65	0		63	23	23	34	233.4	210
66	1		57	17	13	20	178.8	140
67	3		67	32	27	43	195.6	180
68	2		66	27	28	25	174.8	190
69	0		64	16	14	12	160.3	170
70	0		58	31	35	54	248	170
71	1		42	25	36	29	338.9	230
72	1		68	16	14	22	187.2	240
73	1		68	20	10	11	211.9	150
74	3		64	35	23	28	188.1	110
75	0		26	16	8	10	152	190
76	0		51	24	18	40	227	340
77	1		63	13	10	50	200	140
78	1		73	22	14	19	175.7	80
79	0		51	16	14	19	185.3	250
80	0		62	15	25	22	202.66	200
81	1		36	34	64	62	195.9	200
82	0		66	19	13	12	203.4	220
83	1		62	20	20	26	217.5	170
84	1		69	18	11	13	170.8	200
85	1		53	14	17	12	208.8	160
86	1		67	15	10	16	198.8	210
87	2		70	35	42	52	193.3	170
88	0		70	15	10	11	212.7	120
89	0		64	20	12	18	271.3	200
90	3		62	21	18	14	158.8	110
91	0		59	17	11	13	256.4	210
92	0		53	18	8	13	183.5	190
93	1		77	16	8	18	233.7	220
94	1		72	17	10	13	177.2	130
95	2		76	26	12	12	247.2	230
96	1		72	19	9	44	101.7	310
97	1		71	19	37	14	158.5	120
98	0		76	23	14	11	224.1	160
99	1		72	23	11	14	236.9	300
100	1		69	17	9	67	190	170
101	1		56	16	10	19	247.3	150
102	3		74	32	26	61	144.8	100
103	3		60	30	39	84	263.6	120
104	0		65	37	30	14	222.6	130
105	2		72	32	26	54	153.3	200
106	2		72	17	10	17	210.8	110
107	1		74	19	12	28	201.5	160
108	1		58	20	14	23	153	160
109	0		69	24	17	10	146.7	250
110	0		74	21	10	14	213.9	160
111	1		65	18	14	14	183.2	120
112	1		53	17	16	54	232.4	240
113	0		71	25	11	13	284.3	180
114	1		50	18	10	9	234.8	180
115	1		74	21	10	17	204.2	148
